# Supplementary material for: Clonal Interference and Mutation Bias in Small Bacterial Populations in Droplets
Source: Genes (Basel). 2021 Feb 4;12(2):223. doi: 10.3390/genes12020223 (PMC7913962; doi:10.3390/genes12020223)
Supplement: Supplementary file 1 [file genes-12-00223-s001.zip]

Archive with 2 entries (2 files):
- Supplemental Table 1.xlsx
- SupplementalTable2.xlsx
