# Supplementary material for: Clonal Interference and Mutation Bias in Small Bacterial Populations in Droplets
Source: Genes (Basel). 2021 Feb 4;12(2):223. doi: 10.3390/genes12020223 (PMC7913962; doi:10.3390/genes12020223)
Supplement: Supplementary file 1 [file genes-12-00223-s001.zip › Supplemental Table 1.xlsx]

## Sheet: STable1
Population ID	Ancestor Strain	Sequenced Strain	population MIC	population MIC (fold change)	sequenced clone MIC	sequenced clone MIC (fold increase)	Maximum Slope [CTX]=0	SEM Maximum Slope [CTX]=0	Maximum Slope [CTX]=0.032	SEM Maximum Slope [CTX]=0.032
REL606 WT	NA	NA	0.128	1	0.128	1	0.385489	0.00241597	0.372368	0.00502149
REL606 MutS	NA	NA	0.192	1	0.192	1	0.372241	0.00220044	0.089	0.0356029
1	WT	MutS	0.512	4	0.384	3	0.374292	0.00729521	0.367762	0.00991408
2	WT	MutS	0.512	4	0.512	4	0.377811	0.00598535	0.368342	0.00968293
3	WT	WT	0.512	4	0.128	1	0.404614	0.00576191	0.391738	0.00787281
4	WT	WT	0.384	3	0.192	1.5	0.390224	0.00371609	0.384701	0.00466038
5	WT	WT	0.384	3	0.192	1.5	0.427217	0.00631953	0.416306	0.00597599
6	WT	WT	0.768	6	0.512	4	0.403165	0.00380812	0.397482	0.00647461
7	WT	WT	0.384	3	0.192	1.5	0.410086	0.00512599	0.410672	0.00718297
8	WT	WT	0.384	3	0.192	1.5	0.388514	0.00418669	0.38879	0.00427732
9	WT	MutS	0.384	3	0.192	1.5	0.389826	0.00794839	0.346477	0.00288471
10	WT	MutS	0.384	3	0.128	1	0.378178	0.00787931	0.372544	0.0090773
11	WT	MutS	0.256	2	0.128	1	0.380348	0.0063947	0.257856	0.016501
12	WT	MutS	0.128	1	0.128	1	0.370238	0.0014681	0.334379	0.00182222
13	WT	WT	0.192	1.5	0.128	1	0.395142	0.0025584	0.384602	0.0049121
14	WT	MutS	0.256	2	0.256	2	0.384133	0.000654084	0.315585	0.00475408
15	WT	WT	0.192	1.5	0.256	2	0.386042	0.00316714	0.37895	0.0005509
16	WT	MutS	0.192	1.5	0.192	1.5	0.36251	0.0035865	0.352459	0.00232058
17	WT	WT	0.256	2	0.256	2	0.397404	0.000981554	0.373781	0.00206753
18	WT	MutS	0.192	1.5	0.192	1.5	0.383645	0.00169249	0.381659	0.00074399
19	WT	MutS	0.384	3	0.128	1	0.362087	0.00156969	0.357125	0.00151648
20	WT	WT	0.256	2	0.128	1	0.410153	0.00618863	0.400144	0.00109197
21	MutS	WT	0.384	2	0.256	1.33333	0.410884	0.00213039	0.411675	0.00196879
22	MutS	WT	0.384	2	0.256	1.33333	0.384046	0.000842162	0.374025	0.00448024
23	MutS	WT	0.512	2.66667	0.128	0.666667	0.376153	0.00562787	0.365599	0.00332211
24	MutS	WT	0.512	2.66667	0.256	1.33333	0.379484	0.00549844	0.370393	0.00109247
25	MutS	WT	0.384	2	0.256	1.33333	0.378774	0.00466798	0.363393	0.00453197
26	MutS	WT	0.128	0.666667	0.128	0.666667	0.387444	0.0036645	0.355014	0.0113549
27	MutS	WT	0.512	2.66667	0.128	0.666667	0.38485	0.00431602	0.36536	0.00940657
28	MutS	WT	0.512	2.66667	0.512	2.66667	0.385272	0.00396567	0.367438	0.00896736
29	MutS	WT	0.512	2.66667	0.128	0.666667	0.387274	0.00287908	0.364207	0.0101731
30	MutS	WT	0.512	2.66667	0.256	1.33333	0.38542	0.00235835	0.360697	0.0076102
31	MutS	MutS	0.768	4	0.256	1.33333	0.367731	0.00343952	0.345171	0.0124855
32	MutS	WT	0.512	2.66667	0.192	1	0.38474	0.00488469	0.363655	0.00779366
33	MutS	MutS	0.512	2.66667	0.512	2.66667	0.348587	0.00367207	0.265851	0.00153416
34	MutS	MutS	0.512	2.66667	0.192	1	0.362744	0.00225652	0.26872	0.00512624
35	MutS	MutS	0.512	2.66667	0.768	4	0.334302	0.00143391	0.293823	0.00624573
36	MutS	MutS	0.384	2	0.192	1	0.363708	0.00510208	0.348191	0.00201746
37	MutS	MutS	0.384	2	0.256	1.33333	0.407155	0.00452472	0.375016	0.0045638
38	MutS	MutS	0.512	2.66667	0.512	2.66667	0.363434	0.00270465	0.303429	0.00244835
39	MutS	MutS	0.512	2.66667	0.512	2.66667	0.372812	0.00374167	0.346024	0.00427537
40	MutS	MutS	0.512	2.66667	0.256	1.33333	0.361433	0.0038091	0.331329	0.00290074
