# Supplementary material for: Clonal Interference and Mutation Bias in Small Bacterial Populations in Droplets
Source: Genes (Basel). 2021 Feb 4;12(2):223. doi: 10.3390/genes12020223 (PMC7913962; doi:10.3390/genes12020223)
Supplement: Supplementary file 1 [file genes-12-00223-s001.zip › SupplementalTable2.xlsx]

## Sheet: STable2
Pop	Strain	MutationType	Position	Mutation	Gene	Mutation Category	Ref_seq
10	REL606 MutS	SNP	9759	T	mogA	snp_synonymous	C
12	REL606 MutS	SNP	43108	A	caiB	snp_pseudogene	G
40	REL606 MutS	SNP	43428	T	caiB/caiA	snp_intergenic	C
11	REL606 MutS	SNP	50070	G	yaaU	snp_synonymous	A
33	REL606 MutS	SNP	50769	A	yaaU	snp_synonymous	G
10	REL606 MutS	INS	72874	A	araB/araC	small_indel	A
38	REL606 MutS	SNP	75957	T	thiP	snp_nonsynonymous	C
39	REL606 MutS	SNP	78537	A	yabN	snp_nonsense	G
17	REL606 WT	SNP	78668	C	yabN	snp_nonsynonymous	T
40	REL606 MutS	SNP	80301	G	yabN/setA	snp_intergenic	A
36	REL606 MutS	SNP	105711	T	ddl	snp_synonymous	C
36	REL606 MutS	SNP	126058	T	aceE	snp_nonsynonymous	C
34	REL606 MutS	SNP	136841	T	acnB	snp_nonsynonymous	C
37	REL606 MutS	SNP	145524	G	yadF/yadG	snp_intergenic	A
18	REL606 MutS	SNP	145885	T	yadG	snp_nonsense	C
38	REL606 MutS	SNP	163786	A	sfsA	snp_synonymous	G
11	REL606 MutS	SNP	173470	C	fhuD	snp_synonymous	T
37	REL606 MutS	SNP	180365	C	yadS	snp_synonymous	T
9	REL606 MutS	SNP	192660	T	map/rpsB	snp_intergenic	C
16	REL606 MutS	SNP	208519	A	dnaE	snp_synonymous	G
34	REL606 MutS	SNP	219214	G	yaeF	snp_nonsynonymous	A
38	REL606 MutS	SNP	222296	T	yaeB	snp_nonsynonymous	C
14	REL606 MutS	SNP	228889	T	rrlH	snp_noncoding	C
38	REL606 MutS	SNP	228889	T	rrlH	snp_noncoding	C
9	REL606 MutS	SNP	275053	T	yagV	snp_nonsynonymous	C
10	REL606 MutS	SNP	275053	T	yagV	snp_nonsynonymous	C
1	REL606 MutS	SNP	281661	T	ykgK/ykgL	snp_intergenic	C
2	REL606 MutS	SNP	281661	T	ykgK/ykgL	snp_intergenic	C
19	REL606 MutS	SNP	281661	T	ykgK/ykgL	snp_intergenic	C
2	REL606 MutS	DEL	294213	1	ykgD/ykgE	small_indel	G
1	REL606 MutS	SNP	320064	T	prpR	snp_nonsynonymous	C
2	REL606 MutS	SNP	320064	T	prpR	snp_nonsynonymous	C
9	REL606 MutS	SNP	320064	T	prpR	snp_nonsynonymous	C
10	REL606 MutS	SNP	320064	T	prpR	snp_nonsynonymous	C
19	REL606 MutS	SNP	320064	T	prpR	snp_nonsynonymous	C
31	REL606 MutS	SNP	320064	T	prpR	snp_nonsynonymous	C
18	REL606 MutS	SNP	330410	T	cynR	snp_synonymous	C
35	REL606 MutS	DEL	340408	2	mhpR	small_indel	GC
36	REL606 MutS	DEL	340408	2	mhpR	small_indel	GC
11	REL606 MutS	DEL	341703	1	mhpA	small_indel	T
35	REL606 MutS	SNP	342965	T	mhpB	snp_synonymous	C
37	REL606 MutS	SNP	343661	A	mhpB	snp_nonsynonymous	G
37	REL606 MutS	INS	352377	G	frmR/yaiO	small_indel	G
39	REL606 MutS	SNP	380231	C	araJ	snp_nonsynonymous	T
12	REL606 MutS	SNP	390260	T	proY	snp_synonymous	C
18	REL606 MutS	SNP	398200	T	secF	snp_synonymous	C
34	REL606 MutS	SNP	426374	T	tig	snp_synonymous	C
10	REL606 MutS	SNP	429501	C	clpX/insL-2	snp_intergenic	T
37	REL606 MutS	SNP	434280	G	ppiD	snp_nonsynonymous	A
14	REL606 MutS	SNP	453760	G	acrB	snp_nonsynonymous	A
16	REL606 MutS	SNP	454454	T	acrB	snp_nonsynonymous	C
18	REL606 MutS	SNP	454589	G	acrB	snp_nonsynonymous	A
34	REL606 MutS	SNP	454643	G	acrB	snp_nonsynonymous	A
40	REL606 MutS	SNP	454777	A	acrB	snp_nonsynonymous	G
1	REL606 MutS	SNP	455264	T	acrB	snp_nonsynonymous	C
2	REL606 MutS	SNP	455264	T	acrB	snp_nonsynonymous	C
19	REL606 MutS	SNP	455264	T	acrB	snp_nonsynonymous	C
11	REL606 MutS	SNP	456238	G	acrB	snp_nonsynonymous	A
35	REL606 MutS	SNP	456292	A	acrB	snp_nonsynonymous	G
12	REL606 MutS	SNP	457861	G	acrR	snp_nonsynonymous	A
18	REL606 MutS	SNP	457886	A	acrR	snp_nonsynonymous	C
9	REL606 MutS	INS	457912	G	acrR	small_indel	G
10	REL606 MutS	INS	457912	G	acrR	small_indel	G
31	REL606 MutS	INS	457912	G	acrR	small_indel	G
38	REL606 MutS	SNP	492943	G	ybbP	snp_synonymous	A
35	REL606 MutS	SNP	511116	A	allP	snp_nonsynonymous	G
31	REL606 MutS	SNP	514694	T	glxK	snp_nonsynonymous	C
18	REL606 MutS	SNP	522844	T	arcC	snp_synonymous	C
31	REL606 MutS	SNP	527315	T	cysS	snp_synonymous	C
35	REL606 MutS	SNP	538932	A	ECB_00488/ECB_00489	snp_intergenic	G
14	REL606 MutS	SNP	552891	T	ECB_00512	snp_nonsynonymous	C
38	REL606 MutS	SNP	571506	T	ECB_00529	snp_nonsynonymous	C
39	REL606 MutS	SNP	604778	T	fepD	snp_synonymous	C
31	REL606 MutS	SNP	625939	T	rnk	snp_nonsynonymous	C
35	REL606 MutS	INS	628859	C	citG	small_indel	C
16	REL606 MutS	SNP	640005	A	cspE	snp_nonsynonymous	G
18	REL606 MutS	SNP	645869	A	dacA	snp_synonymous	G
34	REL606 MutS	SNP	650295	G	mrdA	snp_synonymous	A
35	REL606 MutS	SNP	651917	G	phpB	snp_nonsynonymous	A
16	REL606 MutS	SNP	656600	G	leuS	snp_synonymous	A
37	REL606 MutS	SNP	677201	G	ubiF	snp_synonymous	A
38	REL606 MutS	SNP	680273	G	asnB	snp_nonsynonymous	A
1	REL606 MutS	SNP	710529	C	kdpA	snp_nonsynonymous	T
2	REL606 MutS	SNP	710529	C	kdpA	snp_nonsynonymous	T
9	REL606 MutS	SNP	710529	C	kdpA	snp_nonsynonymous	T
10	REL606 MutS	SNP	710529	C	kdpA	snp_nonsynonymous	T
19	REL606 MutS	SNP	710529	C	kdpA	snp_nonsynonymous	T
31	REL606 MutS	SNP	710529	C	kdpA	snp_nonsynonymous	T
35	REL606 MutS	SNP	713079	G	rhsC	snp_synonymous	A
34	REL606 MutS	SNP	718423	T	yhhI	snp_pseudogene	C
35	REL606 MutS	SNP	718423	T	yhhI	snp_pseudogene	C
36	REL606 MutS	SNP	718423	T	yhhI	snp_pseudogene	C
37	REL606 MutS	SNP	718423	T	yhhI	snp_pseudogene	C
39	REL606 MutS	SNP	760761	T	ybgF	snp_synonymous	C
19	REL606 MutS	SNP	762930	T	nadA	snp_nonsynonymous	C
36	REL606 MutS	SNP	780176	G	ybhE	snp_nonsynonymous	A
36	REL606 MutS	SNP	782325	T	ybhH	snp_nonsynonymous	C
33	REL606 MutS	SNP	790834	T	ECB_00731/ECB_00732	snp_intergenic	C
33	REL606 MutS	INS	794720	G	ECB_00735	small_indel	G
31	REL606 MutS	SNP	794721	G	ECB_00735	snp_nonsynonymous	C
33	REL606 MutS	INS	794751	G	ECB_00735	small_indel	G
18	REL606 MutS	SNP	800067	G	ybhB	snp_nonsynonymous	A
39	REL606 MutS	SNP	801988	C	bioB	snp_nonsynonymous	T
2	REL606 MutS	SNP	809593	T	ybhK/moaA	snp_intergenic	C
39	REL606 MutS	SNP	828546	C	ybiB	snp_nonsynonymous	T
1	REL606 MutS	SNP	835844	T	ybiN	snp_synonymous	C
2	REL606 MutS	SNP	835844	T	ybiN	snp_synonymous	C
19	REL606 MutS	SNP	835844	T	ybiN	snp_synonymous	C
11	REL606 MutS	SNP	837721	G	ybiO	snp_nonsynonymous	A
16	REL606 MutS	SNP	855848	G	ybiY	snp_synonymous	A
18	REL606 MutS	MOB	868535	IS1	yliF	mobile_element_insertion	GTATTTGCG
39	REL606 MutS	DEL	888751	1	ECB_00827	small_indel	C
17	REL606 WT	SNP	941090	T	clpA	snp_synonymous	C
18	REL606 MutS	INS	942603	G	clpA/serW	small_indel	G
12	REL606 MutS	INS	942709	C	clpA/serW	small_indel	C
35	REL606 MutS	SNP	946966	A	cydD	snp_nonsynonymous	G
38	REL606 MutS	SNP	987427	T	ycaQ	snp_nonsynonymous	C
1	REL606 MutS	SNP	992211	T	mukF	snp_synonymous	C
2	REL606 MutS	SNP	992211	T	mukF	snp_synonymous	C
19	REL606 MutS	SNP	992211	T	mukF	snp_synonymous	C
35	REL606 MutS	SNP	996078	C	mukB	snp_synonymous	T
14	REL606 MutS	INS	998942	G	ycbB	small_indel	G
31	REL606 MutS	INS	1011886	G	ssuC	small_indel	G
31	REL606 MutS	INS	1019315	G	ycbT	small_indel	G
40	REL606 MutS	INS	1019315	G	ycbT	small_indel	G
14	REL606 MutS	INS	1021251	G	ycbF	small_indel	G
35	REL606 MutS	INS	1021251	G	ycbF	small_indel	G
40	REL606 MutS	SNP	1028449	T	uup	snp_synonymous	C
37	REL606 MutS	SNP	1028505	G	uup	snp_nonsynonymous	A
1	REL606 MutS	INS	1062292	C	yccZ	small_indel	C
2	REL606 MutS	INS	1062292	C	yccZ	small_indel	C
19	REL606 MutS	INS	1062292	C	yccZ	small_indel	C
39	REL606 MutS	INS	1062292	C	yccZ	small_indel	C
9	REL606 MutS	SNP	1072864	T	torT	snp_nonsynonymous	C
10	REL606 MutS	SNP	1072864	T	torT	snp_nonsynonymous	C
31	REL606 MutS	SNP	1072864	T	torT	snp_nonsynonymous	C
11	REL606 MutS	SNP	1081881	C	agp	snp_nonsynonymous	T
33	REL606 MutS	SNP	1099972	T	ycdB	snp_synonymous	C
36	REL606 MutS	DEL	1111966	1	insE-1/serX	small_indel	G
37	REL606 MutS	INS	1111966	G	insE-1/serX	small_indel	G
35	REL606 MutS	SNP	1124322	G	mdoG	snp_nonsynonymous	A
31	REL606 MutS	INS	1131961	A	yceA	small_indel	A
39	REL606 MutS	SNP	1143346	C	mviN	snp_synonymous	T
12	REL606 MutS	SNP	1188509	G	mfd	snp_synonymous	A
35	REL606 MutS	SNP	1243854	A	mltE	snp_synonymous	G
18	REL606 MutS	SNP	1256590	G	ycgV/ychF	snp_intergenic	A
18	REL606 MutS	SNP	1268620	G	kdsA	snp_synonymous	A
36	REL606 MutS	INS	1269573	C	ldrA/ldrB	small_indel	C
33	REL606 MutS	SNP	1305028	G	cls	snp_synonymous	A
34	REL606 MutS	DEL	1349565	1	fabI/ycjD	small_indel	G
1	REL606 MutS	DEL	1368412	1	pspE/ycjM	small_indel	T
2	REL606 MutS	DEL	1368412	1	pspE/ycjM	small_indel	T
19	REL606 MutS	DEL	1368412	1	pspE/ycjM	small_indel	T
17	REL606 WT	SNP	1368453	G	pspE/ycjM	snp_intergenic	A
18	REL606 MutS	DEL	1387458	1	ycjG	small_indel	A
2	REL606 MutS	SNP	1408245	A	ydaO	snp_nonsense	G
12	REL606 MutS	SNP	1426505	G	ynaE/ynaF	snp_intergenic	A
37	REL606 MutS	DEL	1460928	10818	cybBâ€“[tehB]	large_deletion	10818-bp
7	REL606 WT	DEL	1460928	18671	cybBâ€“[ydcQ]	large_deletion	18671-bp
5	REL606 WT	DEL	1460928	19605	cybBâ€“[ydcR]	large_deletion	19605-bp
21	REL606 WT	DEL	1460928	30115	cybBâ€“yncC	large_deletion	30115-bp
1	REL606 MutS	DEL	1480465	1	ydcR	small_indel	T
2	REL606 MutS	DEL	1480465	1	ydcR	small_indel	T
19	REL606 MutS	DEL	1480465	1	ydcR	small_indel	T
37	REL606 MutS	SNP	1499904	T	ECB_01413	snp_synonymous	C
2	REL606 MutS	SNP	1514937	A	narZ	snp_nonsynonymous	G
9	REL606 MutS	SNP	1525951	G	fdnI	snp_nonsynonymous	A
39	REL606 MutS	SNP	1543301	G	xasA	snp_synonymous	A
34	REL606 MutS	SNP	1553145	G	yddA	snp_nonsynonymous	A
19	REL606 MutS	SNP	1561280	T	ydeQ	snp_nonsynonymous	C
36	REL606 MutS	SNP	1564163	G	ECB_01464	snp_synonymous	A
18	REL606 MutS	INS	1570620	C	ydeU	small_indel	C
9	REL606 MutS	INS	1570698	C	ydeU/ydeZ	small_indel	C
10	REL606 MutS	INS	1570698	C	ydeU/ydeZ	small_indel	C
31	REL606 MutS	INS	1570698	C	ydeU/ydeZ	small_indel	C
12	REL606 MutS	SNP	1585444	C	marC	snp_nonsynonymous	T
39	REL606 MutS	INS	1601691	G	pinQ	small_indel	G
16	REL606 MutS	SNP	1612192	G	ydfQ	snp_synonymous	A
13	REL606 WT	SNP	1618745	G	ydfU/ECB_01530	snp_intergenic	C
14	REL606 MutS	SNP	1655132	C	pntA/ydgH	snp_intergenic	T
19	REL606 MutS	SNP	1672500	A	uidA	snp_nonsynonymous	G
1	REL606 MutS	SNP	1675475	G	malI	snp_synonymous	A
2	REL606 MutS	SNP	1675475	G	malI	snp_synonymous	A
19	REL606 MutS	SNP	1675475	G	malI	snp_synonymous	A
10	REL606 MutS	DEL	1689712	1	nth/ydgR	small_indel	C
1	REL606 MutS	DEL	1691520	1	ydgR/gst	small_indel	T
2	REL606 MutS	DEL	1691520	1	ydgR/gst	small_indel	T
19	REL606 MutS	DEL	1691520	1	ydgR/gst	small_indel	T
31	REL606 MutS	SNP	1694845	C	pdxH	snp_synonymous	T
8	REL606 WT	SNP	1722681	C	ydhQ	snp_synonymous	A
31	REL606 MutS	SNP	1739338	T	sufC	snp_nonsynonymous	C
16	REL606 MutS	INS	1745708	G	ydiJ	small_indel	G
31	REL606 MutS	INS	1746745	G	ydiK	small_indel	G
40	REL606 MutS	INS	1746745	G	ydiK	small_indel	G
12	REL606 MutS	SNP	1751663	T	ydiB	snp_synonymous	C
11	REL606 MutS	SNP	1775937	T	pheS	snp_synonymous	C
35	REL606 MutS	SNP	1805259	G	astB	snp_nonsynonymous	A
12	REL606 MutS	SNP	1812439	G	ydjZ	snp_nonsynonymous	A
11	REL606 MutS	SNP	1819757	C	gdhA	snp_synonymous	T
18	REL606 MutS	SNP	1841967	G	yeaD/yeaE	snp_intergenic	A
1	REL606 MutS	SNP	1849911	C	yeaJ	snp_synonymous	T
2	REL606 MutS	SNP	1849911	C	yeaJ	snp_synonymous	T
19	REL606 MutS	SNP	1849911	C	yeaJ	snp_synonymous	T
39	REL606 MutS	SNP	1878700	C	yoaE	snp_nonsynonymous	G
18	REL606 MutS	SNP	1888084	C	kdgR	snp_nonsynonymous	T
18	REL606 MutS	SNP	1892046	C	prc	snp_nonsynonymous	T
33	REL606 MutS	SNP	1919527	T	yebA	snp_nonsynonymous	C
34	REL606 MutS	SNP	1927910	C	aspS	snp_synonymous	T
18	REL606 MutS	SNP	1931135	A	yecN	snp_nonsynonymous	G
14	REL606 MutS	SNP	1944370	A	flhB	snp_nonsynonymous	G
39	REL606 MutS	SNP	1950170	G	tar	snp_nonsynonymous	A
33	REL606 MutS	SNP	2007748	T	ECB_01906	snp_nonsynonymous	A
36	REL606 MutS	SNP	2024844	C	hisH	snp_nonsynonymous	T
10	REL606 MutS	DEL	2029813	1	ugd/gnd	small_indel	A
9	REL606 MutS	DEL	2036374	1	wbbC	small_indel	A
10	REL606 MutS	DEL	2036374	1	wbbC	small_indel	A
31	REL606 MutS	DEL	2036374	1	wbbC	small_indel	A
18	REL606 MutS	DEL	2045926	1	rfbB	small_indel	T
1	REL606 MutS	INS	2103918	CCAG	ECB_01992	small_indel	G
2	REL606 MutS	INS	2103918	CCAG	ECB_01992	small_indel	G
19	REL606 MutS	INS	2103918	CCAG	ECB_01992	small_indel	G
6	REL606 WT	INS	2103918	CCAG	ECB_01992	small_indel	G
9	REL606 MutS	SNP	2130670	T	gatY	snp_synonymous	C
12	REL606 MutS	SNP	2147112	G	metG	snp_nonsynonymous	A
38	REL606 MutS	SNP	2172396	G	bglX	snp_nonsynonymous	A
34	REL606 MutS	SNP	2185372	C	yeiT	snp_synonymous	T
35	REL606 MutS	DEL	2195257	1	yeiG	small_indel	C
12	REL606 MutS	INS	2195257	C	yeiG	small_indel	C
14	REL606 MutS	INS	2195257	C	yeiG	small_indel	C
34	REL606 MutS	INS	2195257	C	yeiG	small_indel	C
34	REL606 MutS	INS	2239749	C	yejO	small_indel	C
37	REL606 MutS	SNP	2253099	T	napF	snp_nonsynonymous	C
2	REL606 MutS	SNP	2264507	A	rcsC	snp_nonsynonymous	C
14	REL606 MutS	SNP	2280879	A	yfaS	snp_nonsynonymous	G
34	REL606 MutS	SNP	2292619	G	nrdA	snp_nonsynonymous	A
40	REL606 MutS	SNP	2299752	C	glpA	snp_nonsynonymous	T
33	REL606 MutS	SNP	2304680	A	yfaU	snp_synonymous	G
9	REL606 MutS	SNP	2322055	A	menC	snp_nonsynonymous	G
10	REL606 MutS	SNP	2322055	A	menC	snp_nonsynonymous	G
35	REL606 MutS	INS	2322801	T	menB	small_indel	T
11	REL606 MutS	SNP	2333207	A	ECB_02200	snp_synonymous	G
16	REL606 MutS	SNP	2350590	A	lrhA/yfbQ	snp_intergenic	G
1	REL606 MutS	SNP	2351247	C	yfbQ	snp_synonymous	T
2	REL606 MutS	SNP	2351247	C	yfbQ	snp_synonymous	T
9	REL606 MutS	SNP	2351247	C	yfbQ	snp_synonymous	T
10	REL606 MutS	SNP	2351247	C	yfbQ	snp_synonymous	T
19	REL606 MutS	SNP	2351247	C	yfbQ	snp_synonymous	T
31	REL606 MutS	SNP	2351247	C	yfbQ	snp_synonymous	T
18	REL606 MutS	SNP	2368860	A	hisQ	snp_nonsynonymous	G
11	REL606 MutS	INS	2386252	C	yfcK	small_indel	C
39	REL606 MutS	SNP	2391189	T	yfcB	snp_nonsynonymous	C
2	REL606 MutS	SNP	2402034	C	yfcX	snp_nonsynonymous	T
11	REL606 MutS	SNP	2409554	A	vacJ/yfdC	snp_intergenic	G
39	REL606 MutS	INS	2445097	C	yfeO	small_indel	C
11	REL606 MutS	SNP	2445964	A	mntH	snp_nonsynonymous	G
36	REL606 MutS	SNP	2454710	A	yfeR	snp_synonymous	G
40	REL606 MutS	SNP	2490151	T	eutG	snp_nonsynonymous	C
1	REL606 MutS	SNP	2496592	C	ypfE	snp_synonymous	T
2	REL606 MutS	SNP	2496592	C	ypfE	snp_synonymous	T
9	REL606 MutS	SNP	2496592	C	ypfE	snp_synonymous	T
10	REL606 MutS	SNP	2496592	C	ypfE	snp_synonymous	T
19	REL606 MutS	SNP	2496592	C	ypfE	snp_synonymous	T
31	REL606 MutS	SNP	2496592	C	ypfE	snp_synonymous	T
33	REL606 MutS	SNP	2524621	C	hyfB	snp_nonsynonymous	T
31	REL606 MutS	SNP	2535461	C	focB	snp_synonymous	T
34	REL606 MutS	SNP	2552255	C	guaA	snp_nonsynonymous	T
36	REL606 MutS	SNP	2568048	A	pbpC	snp_nonsynonymous	G
14	REL606 MutS	SNP	2574068	A	sseA	snp_synonymous	G
33	REL606 MutS	SNP	2601997	C	yphG	snp_nonsynonymous	T
18	REL606 MutS	SNP	2611521	A	yfhK	snp_nonsynonymous	G
33	REL606 MutS	SNP	2625190	A	rncS	snp_synonymous	G
14	REL606 MutS	SNP	2643313	C	yfiQ	snp_nonsynonymous	T
11	REL606 MutS	SNP	2670799	T	yfjD	snp_nonsynonymous	C
39	REL606 MutS	SNP	2676505	C	smpB	snp_synonymous	T
40	REL606 MutS	SNP	2683634	C	insB-20/csiD	snp_intergenic	T
37	REL606 MutS	SNP	2687349	G	gabD	snp_nonsynonymous	A
37	REL606 MutS	SNP	2688921	A	gabT/gabP	snp_intergenic	G
14	REL606 MutS	SNP	2706623	A	emrA	snp_nonsynonymous	G
14	REL606 MutS	SNP	2708058	A	emrB	snp_nonsynonymous	G
36	REL606 MutS	SNP	2711375	C	yqaA	snp_nonsynonymous	T
37	REL606 MutS	SNP	2711461	C	yqaA	snp_synonymous	T
39	REL606 MutS	SNP	2716893	T	alaS/recX	snp_intergenic	C
18	REL606 MutS	SNP	2722531	A	srlB	snp_nonsynonymous	G
37	REL606 MutS	SNP	2742081	A	hycD	snp_synonymous	G
40	REL606 MutS	SNP	2744838	A	hycA	snp_nonsynonymous	G
2	REL606 MutS	SNP	2748728	A	hypE	snp_synonymous	G
37	REL606 MutS	SNP	2764577	A	surE	snp_nonsynonymous	G
37	REL606 MutS	SUB	2772577	2	iap/insL-5	small_indel	GC
18	REL606 MutS	SNP	2785303	A	ygcS	snp_synonymous	G
11	REL606 MutS	SNP	2786035	C	ygcS	snp_synonymous	T
37	REL606 MutS	DEL	2792665	1	ECB_02621	small_indel	A
37	REL606 MutS	SNP	2792682	G	ECB_02621	snp_synonymous	A
39	REL606 MutS	SNP	2793632	C	ECB_02621/ygcF	snp_intergenic	T
12	REL606 MutS	SNP	2809000	G	gudX	snp_nonsynonymous	A
17	REL606 WT	SNP	2820478	A	xni	snp_synonymous	G
39	REL606 MutS	SNP	2824837	C	ECB_02649	snp_nonsynonymous	T
37	REL606 MutS	SNP	2861275	C	ptsP	snp_nonsynonymous	T
27	REL606 WT	SNP	2863981	A	ygdP/mutH	snp_intergenic	G
31	REL606 MutS	SNP	2865099	A	ygdQ	snp_synonymous	G
16	REL606 MutS	SNP	2872291	A	lysA	snp_synonymous	G
11	REL606 MutS	SNP	2873323	G	lysA	snp_synonymous	A
11	REL606 MutS	SNP	2873367	T	lysA	snp_nonsynonymous	C
38	REL606 MutS	SNP	2878806	C	kduI/yqeF	snp_intergenic	T
37	REL606 MutS	SUB	2900722	1	yqeC	small_indel	T
37	REL606 MutS	SNP	2911387	C	ygfO	snp_nonsynonymous	T
2	REL606 MutS	SNP	2913573	T	ygfQ	snp_synonymous	C
18	REL606 MutS	SNP	2914863	C	ygfT	snp_nonsynonymous	T
39	REL606 MutS	SNP	2930662	C	bglA	snp_synonymous	T
14	REL606 MutS	SNP	2932448	A	gcvP	snp_synonymous	G
34	REL606 MutS	SNP	2985121	C	yggM	snp_nonsynonymous	T
34	REL606 MutS	DEL	2996204	1	pheV/ECB_02797	small_indel	C
31	REL606 MutS	SNP	3000544	C	flu	snp_synonymous	T
14	REL606 MutS	INS	3003889	A	yeeR	small_indel	A
14	REL606 MutS	SNP	3006265	C	yafZ	snp_nonsynonymous	T
18	REL606 MutS	INS	3008438	C	yeeU	small_indel	C
14	REL606 MutS	SNP	3018105	C	ECB_02818	snp_nonsynonymous	T
36	REL606 MutS	DEL	3022662	2	ECB_02821	small_indel	TA
16	REL606 MutS	SNP	3031696	A	ECB_02831	snp_nonsynonymous	G
9	REL606 MutS	SNP	3032532	C	ECB_02832	snp_nonsynonymous	T
2	REL606 MutS	SNP	3034441	A	ECB_02836	snp_nonsynonymous	G
7	REL606 WT	SNP	3089246	A	yqhC	snp_nonsynonymous	C
36	REL606 MutS	SNP	3092049	A	yqhG	snp_nonsense	G
16	REL606 MutS	SNP	3096468	C	sufI	snp_nonsynonymous	T
9	REL606 MutS	SNP	3109250	G	parE	snp_nonsynonymous	A
37	REL606 MutS	SNP	3137257	A	ygiG	snp_synonymous	G
1	REL606 MutS	SNP	3145992	T	rpoD	snp_synonymous	C
2	REL606 MutS	SNP	3145992	T	rpoD	snp_synonymous	C
9	REL606 MutS	SNP	3145992	T	rpoD	snp_synonymous	C
10	REL606 MutS	SNP	3145992	T	rpoD	snp_synonymous	C
19	REL606 MutS	SNP	3145992	T	rpoD	snp_synonymous	C
31	REL606 MutS	SNP	3145992	T	rpoD	snp_synonymous	C
2	REL606 MutS	SNP	3155576	C	ebgA	snp_nonsynonymous	T
11	REL606 MutS	DEL	3171379	1	ygjR/ygjT	small_indel	T
37	REL606 MutS	INS	3172666	C	ygjT/ygjU	small_indel	C
11	REL606 MutS	SNP	3204755	C	garK	snp_nonsynonymous	T
12	REL606 MutS	SNP	3214142	A	agaW	snp_nonsynonymous	G
9	REL606 MutS	INS	3243418	C	nlpI	small_indel	C
10	REL606 MutS	INS	3243418	C	nlpI	small_indel	C
31	REL606 MutS	INS	3243418	C	nlpI	small_indel	C
39	REL606 MutS	INS	3243418	C	nlpI	small_indel	C
8	REL606 WT	DEL	3243566	1	nlpI	small_indel	C
23	REL606 WT	DEL	3243566	1	nlpI	small_indel	C
40	REL606 MutS	SNP	3243618	A	nlpI	snp_nonsense	G
38	REL606 MutS	SNP	3243687	A	nlpI	snp_nonsense	G
24	REL606 WT	DEL	3243693	1	nlpI	small_indel	A
25	REL606 WT	DEL	3243693	1	nlpI	small_indel	A
36	REL606 MutS	DEL	3243736	1	nlpI	small_indel	A
33	REL606 MutS	INS	3244027	C	nlpI	small_indel	C
12	REL606 MutS	DEL	3244031	1	nlpI	small_indel	A
16	REL606 MutS	SNP	3244137	G	nlpI	snp_nonsynonymous	A
35	REL606 MutS	INS	3244150	A	nlpI	small_indel	A
1	REL606 MutS	DEL	3244152	1	nlpI	small_indel	G
2	REL606 MutS	DEL	3244152	1	nlpI	small_indel	G
19	REL606 MutS	DEL	3244152	1	nlpI	small_indel	G
33	REL606 MutS	SNP	3246587	G	pnp/rpsO	snp_intergenic	A
16	REL606 MutS	INS	3285419	C	yhbL	small_indel	C
37	REL606 MutS	SNP	3287358	A	arcB	snp_synonymous	G
1	REL606 MutS	SNP	3296207	T	yhcG	snp_nonsynonymous	C
2	REL606 MutS	SNP	3296207	T	yhcG	snp_nonsynonymous	C
19	REL606 MutS	SNP	3296207	T	yhcG	snp_nonsynonymous	C
35	REL606 MutS	SNP	3296970	A	yhcH	snp_nonsynonymous	C
2	REL606 MutS	SNP	3297100	T	yhcH	snp_nonsynonymous	C
38	REL606 MutS	SNP	3299362	A	nanT	snp_synonymous	G
35	REL606 MutS	INS	3313750	T	yhcN/yhcO	small_indel	T
38	REL606 MutS	INS	3313750	T	yhcN/yhcO	small_indel	T
33	REL606 MutS	SNP	3317526	C	yhcS	snp_nonsynonymous	T
37	REL606 MutS	SNP	3318128	C	yhcS	snp_nonsynonymous	T
37	REL606 MutS	SNP	3339159	G	yhdG/fis	snp_intergenic	A
11	REL606 MutS	SNP	3346618	C	yhdV/yhdW	snp_intergenic	T
9	REL606 MutS	SNP	3364978	A	trkA	snp_nonsynonymous	G
18	REL606 MutS	SNP	3393337	A	gspM	snp_nonsense	G
34	REL606 MutS	SNP	3410243	C	yheS	snp_synonymous	T
18	REL606 MutS	SNP	3428319	A	yhfM	snp_nonsynonymous	G
9	REL606 MutS	SNP	3447549	A	aroK	snp_synonymous	G
1	REL606 MutS	SNP	3462554	A	pckA	snp_synonymous	G
2	REL606 MutS	SNP	3462554	A	pckA	snp_synonymous	G
9	REL606 MutS	SNP	3462554	A	pckA	snp_synonymous	G
10	REL606 MutS	SNP	3462554	A	pckA	snp_synonymous	G
19	REL606 MutS	SNP	3462554	A	pckA	snp_synonymous	G
31	REL606 MutS	SNP	3462554	A	pckA	snp_synonymous	G
36	REL606 MutS	SNP	3463575	A	envZ	snp_synonymous	G
37	REL606 MutS	SNP	3464580	C	ompR	snp_nonsynonymous	T
39	REL606 MutS	SNP	3464670	A	ompR	snp_nonsynonymous	G
36	REL606 MutS	SNP	3464998	A	ompR	snp_nonsynonymous	G
39	REL606 MutS	SNP	3472441	A	yhgA	snp_nonsynonymous	G
36	REL606 MutS	SNP	3478748	G	malP	snp_nonsynonymous	A
1	REL606 MutS	SNP	3483257	T	malT	snp_nonsynonymous	C
2	REL606 MutS	SNP	3483257	T	malT	snp_nonsynonymous	C
19	REL606 MutS	SNP	3483257	T	malT	snp_nonsynonymous	C
18	REL606 MutS	SNP	3491668	A	glpD	snp_nonsynonymous	G
12	REL606 MutS	SNP	3505363	C	asd	snp_nonsynonymous	T
35	REL606 MutS	DEL	3512383	1	yhhX/yhhY	small_indel	A
16	REL606 MutS	SNP	3546944	A	nikC	snp_synonymous	G
40	REL606 MutS	SNP	3552159	A	rhsB	snp_synonymous	G
12	REL606 MutS	INS	3553612	C	rhsB	small_indel	C
36	REL606 MutS	SNP	3559725	A	yhiH	snp_synonymous	G
37	REL606 MutS	SNP	3568025	C	yhiN	snp_synonymous	T
35	REL606 MutS	SNP	3570847	T	uspA	snp_synonymous	C
22	REL606 WT	SNP	3611513	A	yhjJ/dctA	snp_intergenic	G
14	REL606 MutS	DEL	3625457	1	yhjQ	small_indel	C
37	REL606 MutS	INS	3640019	C	yhjW	small_indel	C
10	REL606 MutS	SNP	3643970	A	tag	snp_nonsynonymous	G
14	REL606 MutS	SNP	3683140	C	ECB_03437	snp_synonymous	T
9	REL606 MutS	SNP	3714421	T	ECB_03460	snp_synonymous	C
10	REL606 MutS	SNP	3714421	T	ECB_03460	snp_synonymous	C
36	REL606 MutS	SNP	3759275	A	yicF	snp_nonsynonymous	G
34	REL606 MutS	SNP	3764579	A	recG	snp_nonsynonymous	G
33	REL606 MutS	SNP	3788270	C	ECB_03531	snp_synonymous	T
36	REL606 MutS	DEL	3810685	1	uhpA/ilvN	small_indel	A
37	REL606 MutS	DEL	3835694	1	dgoR/yidX	small_indel	A
33	REL606 MutS	SNP	3855342	A	yieF	snp_synonymous	G
31	REL606 MutS	SNP	3877662	C	atpD	snp_nonsynonymous	T
34	REL606 MutS	INS	3891922	G	kup	small_indel	G
34	REL606 MutS	SNP	3994897	T	ECB_03724	snp_nonsynonymous	C
39	REL606 MutS	SNP	4009171	G	fadB	snp_synonymous	A
39	REL606 MutS	SNP	4043005	C	yihO	snp_nonsynonymous	G
39	REL606 MutS	SNP	4044054	T	yihO/yihP	snp_intergenic	C
39	REL606 MutS	SNP	4056476	C	yiiD	snp_pseudogene	T
16	REL606 MutS	INS	4081210	G	kdgT	small_indel	G
37	REL606 MutS	INS	4117028	G	yijE	small_indel	G
2	REL606 MutS	SNP	4176085	C	rsd	snp_synonymous	T
37	REL606 MutS	SNP	4178949	G	nfi	snp_nonsynonymous	A
12	REL606 MutS	SNP	4205723	A	metH	snp_nonsynonymous	G
14	REL606 MutS	SNP	4230181	G	yjbI	snp_nonsynonymous	A
35	REL606 MutS	SNP	4263367	T	actP	snp_nonsynonymous	C
37	REL606 MutS	SNP	4278856	T	yjcP	snp_nonsynonymous	C
11	REL606 MutS	SNP	4280099	G	yjcQ	snp_nonsynonymous	A
11	REL606 MutS	SNP	4330275	T	dcuS	snp_pseudogene	C
11	REL606 MutS	SNP	4340441	G	cadC	snp_nonsynonymous	A
9	REL606 MutS	SNP	4346372	G	aspA	snp_nonsynonymous	A
10	REL606 MutS	SNP	4346372	G	aspA	snp_nonsynonymous	A
40	REL606 MutS	SNP	4378036	T	miaA	snp_synonymous	C
38	REL606 MutS	SNP	4394381	G	yjfN	snp_nonsynonymous	A
38	REL606 MutS	SNP	4421539	T	cpdB	snp_synonymous	C
10	REL606 MutS	SNP	4438172	T	fbp	snp_nonsynonymous	A
1	REL606 MutS	SNP	4444425	T	nrdD	snp_nonsynonymous	C
2	REL606 MutS	SNP	4444425	T	nrdD	snp_nonsynonymous	C
9	REL606 MutS	SNP	4444425	T	nrdD	snp_nonsynonymous	C
10	REL606 MutS	SNP	4444425	T	nrdD	snp_nonsynonymous	C
19	REL606 MutS	SNP	4444425	T	nrdD	snp_nonsynonymous	C
31	REL606 MutS	SNP	4444425	T	nrdD	snp_nonsynonymous	C
18	REL606 MutS	INS	4460174	A	yjgL	small_indel	A
36	REL606 MutS	DEL	4462990	1	yjgN	small_indel	T
1	REL606 MutS	INS	4475811	G	idnT/idnO	small_indel	G
11	REL606 MutS	INS	4475811	G	idnT/idnO	small_indel	G
19	REL606 MutS	INS	4475811	G	idnT/idnO	small_indel	G
16	REL606 MutS	SNP	4482972	T	yjgX/yjgZ	snp_intergenic	C
33	REL606 MutS	SNP	4485089	C	insG	snp_nonsynonymous	T
37	REL606 MutS	INS	4504889	A	insB-25/ECB_04162	small_indel	A
11	REL606 MutS	INS	4530139	G	fimH	small_indel	G
12	REL606 MutS	SNP	4539906	T	iadA	snp_nonsynonymous	C
18	REL606 MutS	SNP	4544593	G	yjiK	snp_synonymous	A
36	REL606 MutS	SNP	4544693	G	yjiK/yjiL	snp_intergenic	A
16	REL606 MutS	SNP	4545394	A	yjiL	snp_synonymous	G
11	REL606 MutS	INS	4547253	C	yjiN	small_indel	C
38	REL606 MutS	SNP	4557606	A	yjiW	snp_synonymous	G
19	REL606 MutS	SNP	4559929	T	hsdM	snp_synonymous	C
38	REL606 MutS	SNP	4585395	T	yjjN	snp_nonsynonymous	C
18	REL606 MutS	INS	4595449	G	leuP	small_indel	G
35	REL606 MutS	INS	4595449	G	leuP	small_indel	G
31	REL606 MutS	SNP	4597141	G	holD	snp_synonymous	A
31	REL606 MutS	INS	4598570	C	yjjG/prfC	small_indel	C
